# Supplementary material for: Upregulation of basolateral small conductance potassium channels (KCNQ1/KCNE3) in ulcerative colitis
Source: Biochem Biophys Res Commun. 2016 Feb 5;470(2):473–8. doi: 10.1016/j.bbrc.2015.12.086 (PMC4748010; doi:10.1016/j.bbrc.2015.12.086)
Supplement: Supplementary file 1 [file mmc1.zip]

Archive with 5 entries (5 files):
- Al-Hazza disclosure.pdf
- Aziz disclosure.pdf
- Hunter disclosure.pdf
- Linley disclosure.pdf
- Sandle disclosure.pdf
